# Supplementary material for: Reynoutria japonica Houtt. Transformed Hairy Root Cultures as an Effective Platform for Producing Phenolic Compounds with Strong Bactericidal Properties
Source: Int J Mol Sci. 2025 Jan 3;26(1):362. doi: 10.3390/ijms26010362 (PMC11720400; doi:10.3390/ijms26010362)
Supplement: Supplementary file 1 [file ijms-26-00362-s001.zip]

Archive with 1 entries (1 files):
- ijms-3375377-supplementary.pdf
